# Supplementary material for: Association of Serum Vitamin B6 with All-Cause and Cause-Specific Mortality in a Prospective Study
Source: Nutrients. 2021 Aug 27;13(9):2977. doi: 10.3390/nu13092977 (PMC8472743; doi:10.3390/nu13092977)
Supplement: Supplementary file 1 [file nutrients-13-02977-s001.zip]

Archive with 1 entries (1 files):
- nutrients-1300998-supplementary.pdf
